# Supplementary material for: Watered-Based Graphene Dispersion Stabilized by a Graft Co-Polymer for Electrically Conductive Screen Printing
Source: Polymers (Basel). 2023 Jan 10;15(2):356. doi: 10.3390/polym15020356 (PMC9860939; doi:10.3390/polym15020356)
Supplement: Supplementary file 1 [file polymers-15-00356-s001.zip]

Archive with 1 entries (1 files):
- polymers-2006492-supplementary.pdf
